# Supplementary material for: Exploring the Relationship Between Visual Aesthetics and Social Commerce Through Visual Information Adoption Unimodel
Source: Front Psychol. 2021 Sep 6;12:700180. doi: 10.3389/fpsyg.2021.700180 (PMC8450337; doi:10.3389/fpsyg.2021.700180)
Supplement: Supplementary file 1 [file Table_1.XLSX]

## Sheet: data
编号	EXP	VA1	VA2	VA3	Q10	Q18	PU1	PU2	PU3	SCI1	SC2	SCI3	InterSC1	InterSC2	InterSC3	InterSC4	Q25	IndSC1	IndSC2	IndSC3	IndSC4	GENDER	AGE	SCHOOL	JOB	SALARY	VA	SCI	InterSC	PU	IndSC
303	1	4	4	4	1	2	4	4	4	4	4	4	4	4	4	4	2	4	4	4	4	2	2	3	1	1	4	4	4	4	4
302	1	7	7	7	1	2	7	7	7	7	7	7	7	7	7	7	2	7	7	7	7	2	2	3	1	1	7	7	7	7	7
301	1	5	5	5	1	2	5	5	5	5	5	5	5	5	5	5	2	5	5	5	5	2	2	3	1	2	5	5	5	5	5
300	1	6	6	6	1	2	6	4	6	5	6	4	7	3	7	4	2	5	5	6	6	1	2	3	1	1	6	5	5.25	5.33333	5.5
298	1	7	7	7	1	2	6	6	6	6	5	6	4	5	6	6	2	6	6	7	5	2	2	3	1	1	7	5.66667	5.25	6	6
297	1	4	4	4	1	2	4	4	4	4	4	4	7	4	7	4	2	7	4	4	4	1	2	3	1	1	4	4	5.5	4	4.75
296	1	5	5	4	1	2	5	5	5	5	5	5	5	5	5	5	2	5	5	5	5	2	2	3	1	1	4.66667	5	5	5	5
295	1	3	5	6	1	2	5	5	5	6	6	6	5	5	5	5	2	5	5	5	5	2	2	3	1	1	4.66667	6	5	5	5
294	1	7	7	7	1	2	7	7	7	7	7	7	7	7	7	7	2	7	7	7	7	2	2	3	1	2	7	7	7	7	7
292	1	3	4	3	1	2	4	4	4	3	3	3	6	3	6	7	2	5	6	7	3	2	2	3	1	2	3.33333	3	5.5	4	5.25
289	1	5	6	5	1	2	7	7	7	5	5	5	6	6	6	6	2	7	7	7	7	2	2	3	1	1	5.33333	5	6	7	7
288	1	4	4	4	1	2	4	4	4	4	4	4	4	4	4	4	2	4	4	4	4	2	2	3	1	2	4	4	4	4	4
286	1	5	5	5	1	2	4	4	4	4	4	4	5	5	6	6	2	5	4	5	5	1	2	3	1	1	5	4	5.5	4	4.75
284	1	5	5	5	1	2	5	5	5	5	5	5	5	5	5	5	2	5	5	5	5	1	2	3	9	1	5	5	5	5	5
283	1	5	5	5	1	2	5	5	5	5	5	5	5	5	5	5	2	5	5	5	5	1	2	3	1	2	5	5	5	5	5
281	1	4	3	4	1	2	3	3	3	3	3	3	4	4	5	6	2	4	6	5	5	2	2	3	1	1	3.66667	3	4.75	3	5
279	1	4	4	4	1	2	3	3	3	4	4	4	4	4	5	5	2	5	5	5	4	2	2	3	1	1	4	4	4.5	3	4.75
278	1	7	7	7	1	2	4	4	4	4	4	4	4	4	4	4	2	4	4	4	4	2	2	3	1	1	7	4	4	4	4
277	1	3	4	4	1	2	5	5	5	5	4	5	3	3	6	6	2	6	7	4	6	2	2	3	1	2	3.66667	4.66667	4.5	5	5.75
274	1	5	5	5	1	2	4	4	4	4	3	1	4	4	4	4	2	4	4	4	4	2	2	3	1	1	5	2.66667	4	4	4
271	1	3	3	3	1	2	4	4	4	4	4	4	4	4	4	4	2	4	4	4	4	2	2	3	1	1	3	4	4	4	4
269	1	7	6	6	1	2	5	6	6	6	2	2	3	3	5	5	2	6	5	5	5	2	2	3	1	2	6.33333	3.33333	4	5.66667	5.25
267	1	4	4	4	1	2	4	4	4	4	4	4	4	4	4	4	2	6	3	5	7	2	2	3	1	2	4	4	4	4	5.25
265	1	4	4	4	1	2	4	4	4	4	4	4	4	4	4	4	2	4	4	4	4	2	2	3	1	1	4	4	4	4	4
262	1	5	5	5	1	2	5	5	5	5	5	5	4	5	5	4	2	5	5	5	5	1	2	3	1	1	5	5	4.5	5	5
260	1	5	5	4	1	2	5	5	5	5	5	5	5	5	5	5	2	5	5	5	5	2	2	3	1	3	4.66667	5	5	5	5
259	1	4	3	3	1	2	3	3	3	1	1	1	1	1	2	2	2	2	2	2	2	2	2	3	1	1	3.33333	1	1.5	3	2
255	1	3	3	3	1	2	3	3	3	3	3	3	3	3	3	3	2	3	3	3	3	2	2	3	1	1	3	3	3	3	3
254	1	5	5	5	1	2	1	1	1	1	1	1	1	1	1	1	2	5	5	5	5	2	2	3	1	1	5	1	1	1	5
251	1	3	3	3	1	2	3	3	3	3	3	3	3	3	3	3	2	3	3	3	3	1	1	3	1	1	3	3	3	3	3
249	1	5	5	5	1	2	5	6	5	6	5	6	5	4	3	3	2	6	5	4	5	1	2	3	1	1	5	5.66667	3.75	5.33333	5
248	1	1	1	1	1	2	7	7	7	4	4	4	4	4	4	4	2	7	7	7	7	2	2	3	1	1	1	4	4	7	7
246	1	3	4	4	1	2	5	3	5	2	5	3	4	3	5	3	2	4	3	5	2	1	2	3	1	1	3.66667	3.33333	3.75	4.33333	3.5
244	1	5	5	5	1	2	6	6	6	6	6	6	6	5	5	5	2	6	6	6	7	2	2	3	1	1	5	6	5.25	6	6.25
241	1	5	5	5	1	2	5	5	5	5	4	5	5	4	5	4	2	5	4	4	5	2	2	3	1	1	5	4.66667	4.5	5	4.5
239	1	3	3	3	1	2	3	3	3	3	3	3	3	3	3	3	2	3	3	3	3	2	2	3	1	1	3	3	3	3	3
238	1	4	4	4	1	2	5	5	5	5	5	5	5	5	6	6	2	4	4	4	3	2	2	3	1	1	4	5	5.5	5	3.75
237	1	7	7	7	1	2	7	7	7	7	7	7	7	7	7	7	2	4	4	4	4	2	2	3	1	1	7	7	7	7	4
235	1	5	5	5	1	2	4	4	4	4	4	4	4	4	4	4	2	4	4	4	4	2	2	3	1	1	5	4	4	4	4
234	1	4	4	4	1	2	4	4	4	4	4	4	4	4	4	4	2	4	4	4	4	1	2	3	1	1	4	4	4	4	4
233	1	4	5	5	1	2	4	4	3	4	4	4	5	5	4	5	2	5	5	4	5	2	2	3	1	1	4.66667	4	4.75	3.66667	4.75
231	1	3	3	3	1	2	6	6	5	5	5	5	5	5	5	5	2	6	6	6	6	2	2	3	1	1	3	5	5	5.66667	6
229	1	4	4	4	1	2	4	4	4	4	4	4	4	4	4	4	2	4	4	4	4	2	2	3	1	1	4	4	4	4	4
228	1	5	5	5	1	2	5	5	5	5	5	5	5	5	5	5	2	5	5	5	5	2	2	3	1	1	5	5	5	5	5
223	1	5	7	5	1	2	5	4	4	6	5	6	7	7	7	7	2	5	5	5	3	2	2	3	1	1	5.66667	5.66667	7	4.33333	4.5
220	1	7	7	7	1	2	7	7	7	7	7	7	7	7	7	7	2	7	7	7	7	2	2	3	1	1	7	7	7	7	7
219	1	4	4	4	1	2	3	3	3	3	3	3	4	4	5	6	2	3	5	5	5	2	2	3	1	1	4	3	4.75	3	4.5
216	1	5	5	5	1	2	5	4	5	5	5	5	4	5	5	5	2	5	5	4	5	1	2	3	1	1	5	5	4.75	4.66667	4.75
214	1	6	6	6	1	2	4	4	5	4	4	4	4	4	4	4	2	5	5	5	7	2	2	3	1	1	6	4	4	4.33333	5.5
213	1	5	5	5	1	2	5	6	5	6	5	5	6	5	6	5	2	6	5	6	6	2	2	3	1	1	5	5.33333	5.5	5.33333	5.75
212	1	1	2	2	1	2	3	3	3	3	3	3	3	2	3	3	2	3	3	3	2	2	2	3	1	1	1.66667	3	2.75	3	2.75
209	1	4	4	4	1	2	4	4	4	4	4	4	4	4	4	4	2	4	4	4	4	2	2	3	1	1	4	4	4	4	4
207	1	5	5	5	1	2	5	5	5	5	5	5	5	5	5	5	2	5	5	5	5	2	2	3	1	1	5	5	5	5	5
206	1	4	4	4	1	2	4	4	4	4	4	4	4	4	4	4	2	4	4	4	4	2	2	3	1	1	4	4	4	4	4
204	1	5	5	5	1	2	5	5	5	5	5	5	4	4	5	5	2	4	5	5	5	2	2	3	1	1	5	5	4.5	5	4.75
203	1	6	5	6	1	2	6	6	6	6	6	7	7	6	5	6	2	6	6	6	6	2	2	3	2	1	5.66667	6.33333	6	6	6
201	1	4	4	4	1	2	6	4	5	4	4	5	4	4	4	4	2	5	5	4	4	1	1	3	1	1	4	4.33333	4	5	4.5
200	1	4	4	4	1	2	4	4	4	4	4	4	4	4	4	4	2	4	4	4	4	2	1	3	1	1	4	4	4	4	4
199	1	7	7	7	1	2	7	7	7	7	7	7	7	7	7	7	2	7	7	7	7	2	2	3	1	1	7	7	7	7	7
195	1	4	4	4	1	2	4	4	4	4	4	4	4	4	4	4	2	4	4	4	4	2	2	3	1	1	4	4	4	4	4
191	1	4	4	4	1	2	4	4	4	4	4	4	4	4	4	4	2	4	4	4	4	2	2	3	9	1	4	4	4	4	4
190	1	5	5	5	1	2	5	5	5	5	5	5	6	6	6	6	2	6	6	6	4	2	2	3	1	2	5	5	6	5	5.5
186	1	4	4	4	1	2	4	4	4	4	4	4	4	4	4	4	2	4	4	4	4	2	2	3	9	1	4	4	4	4	4
185	1	4	4	4	1	2	4	4	4	4	4	4	4	4	4	4	2	4	4	4	4	1	2	3	1	1	4	4	4	4	4
180	1	4	4	4	1	2	4	4	4	4	4	4	4	4	4	4	2	4	4	4	4	2	2	3	1	1	4	4	4	4	4
179	1	1	1	1	1	2	7	7	7	7	7	7	7	7	7	7	2	7	7	7	7	2	2	3	9	1	1	7	7	7	7
178	1	5	5	5	1	2	5	5	5	5	5	5	5	5	5	5	2	5	5	5	5	1	2	3	1	1	5	5	5	5	5
176	1	5	5	4	1	2	6	5	4	4	5	4	4	4	6	6	2	6	6	7	5	1	4	3	7	3	4.66667	4.33333	5	5	6
174	1	3	3	3	1	2	1	1	1	1	1	1	7	7	7	7	2	7	7	7	1	2	2	3	1	2	3	1	7	1	5.5
173	1	6	6	7	1	2	6	5	6	5	5	4	5	4	5	4	2	7	7	7	7	2	2	3	1	1	6.33333	4.66667	4.5	5.66667	7
172	1	7	7	7	1	2	6	6	6	6	6	6	6	6	6	6	2	6	6	6	6	2	2	3	1	2	7	6	6	6	6
171	1	5	6	6	1	2	5	6	6	6	5	6	4	5	6	6	2	6	6	5	6	2	2	3	9	1	5.66667	5.66667	5.25	5.66667	5.75
170	1	7	7	7	1	2	7	7	7	7	7	7	7	7	7	7	2	7	7	7	7	2	2	3	1	1	7	7	7	7	7
165	1	5	5	5	1	2	5	5	5	5	5	5	5	5	5	5	2	5	5	5	5	2	2	3	1	1	5	5	5	5	5
164	1	5	4	5	1	2	6	6	6	6	4	4	4	4	5	5	2	4	5	5	5	2	4	4	6	5	4.66667	4.66667	4.5	6	4.75
163	1	6	6	5	1	2	5	5	6	3	4	5	4	3	5	5	2	4	6	7	6	2	3	4	3	3	5.66667	4	4.25	5.33333	5.75
161	1	4	5	5	1	2	4	4	5	4	3	3	3	3	7	7	2	6	5	7	5	2	2	4	9	2	4.66667	3.33333	5	4.33333	5.75
160	1	3	3	3	1	2	4	4	4	4	4	4	4	5	4	6	2	5	5	5	6	2	2	3	1	1	3	4	4.75	4	5.25
159	1	5	5	6	1	2	5	2	6	5	4	4	4	4	5	5	2	5	7	7	4	2	2	3	1	2	5.33333	4.33333	4.5	4.33333	5.75
157	1	4	5	3	1	2	5	4	4	5	4	6	4	4	6	4	2	5	4	7	5	1	2	3	1	1	4	5	4.5	4.33333	5.25
156	1	7	7	7	1	2	7	7	7	6	6	6	6	6	6	6	2	6	6	6	6	2	2	3	1	1	7	6	6	7	6
155	1	5	5	5	1	2	6	6	6	5	1	1	3	4	5	6	2	5	5	5	4	2	4	5	7	3	5	2.33333	4.5	6	4.75
151	1	3	4	4	1	2	5	4	5	4	4	4	4	4	5	4	2	5	5	4	5	2	2	3	1	1	3.66667	4	4.25	4.66667	4.75
147	1	4	4	4	1	2	4	4	4	4	4	4	4	4	4	4	2	4	4	4	4	1	2	3	9	4	4	4	4	4	4
145	1	3	4	4	1	2	1	1	4	3	1	1	4	4	7	7	2	3	3	3	4	1	2	3	9	4	3.66667	1.66667	5.5	2	3.25
143	1	5	5	5	1	2	6	6	6	6	5	6	4	4	5	6	2	6	6	6	6	1	3	3	9	4	5	5.66667	4.75	6	6
141	1	4	4	4	1	2	1	1	4	1	1	1	4	1	4	4	2	4	1	1	4	1	4	3	6	5	4	1	3.25	2	2.5
140	1	3	3	4	1	2	4	5	5	6	6	5	4	4	6	6	2	3	5	5	5	2	2	4	1	1	3.33333	5.66667	5	4.66667	4.5
139	1	4	4	5	1	2	5	5	5	4	5	5	4	5	5	5	2	4	5	5	5	2	3	5	7	3	4.33333	4.66667	4.75	5	4.75
137	1	4	4	4	1	2	3	3	4	1	2	1	3	2	4	4	2	5	5	5	6	2	2	3	7	1	4	1.33333	3.25	3.33333	5.25
136	1	5	5	6	1	2	4	5	6	4	5	5	4	5	6	6	2	4	5	5	6	1	2	3	1	1	5.33333	4.66667	5.25	5	5
133	1	6	6	6	1	2	6	6	6	6	5	5	6	6	6	6	2	6	6	6	6	2	2	3	1	1	6	5.33333	6	6	6
131	1	5	5	5	1	2	4	5	5	5	5	5	4	4	7	7	2	4	4	4	5	2	4	3	9	4	5	5	5.5	4.66667	4.25
125	1	3	4	5	1	2	6	5	5	5	5	6	4	6	4	4	2	6	4	6	4	2	2	3	1	1	4	5.33333	4.5	5.33333	5
123	1	5	5	5	1	2	4	4	4	4	4	4	4	4	4	5	2	5	5	5	7	2	2	3	1	1	5	4	4.25	4	5.5
121	1	6	6	6	1	2	5	5	5	6	6	6	1	2	4	6	2	7	7	7	6	2	2	3	1	1	6	6	3.25	5	6.75
120	1	3	3	3	1	2	3	3	3	3	3	3	3	3	3	3	2	3	3	3	3	2	2	3	7	1	3	3	3	3	3
117	1	4	4	5	1	2	7	4	7	5	5	4	3	7	7	7	2	3	7	7	5	2	2	3	1	1	4.33333	4.66667	6	6	5.5
115	1	6	6	6	1	2	6	6	6	4	4	4	2	1	3	6	2	3	6	7	3	2	4	5	7	3	6	4	3	6	4.75
113	1	4	4	4	1	2	2	2	2	1	2	2	2	1	2	5	2	4	4	5	6	2	2	3	1	1	4	1.66667	2.5	2	4.75
112	1	4	4	4	1	2	4	4	4	3	3	3	6	4	6	7	2	4	4	4	5	2	2	3	1	1	4	3	5.75	4	4.25
110	1	3	2	3	1	2	3	3	3	3	3	4	5	5	6	6	2	6	6	6	6	2	2	3	1	1	2.66667	3.33333	5.5	3	6
108	1	5	5	4	1	2	7	7	7	7	7	7	3	3	7	7	2	5	5	7	7	2	2	3	1	1	4.66667	7	5	7	6
107	1	4	4	4	1	2	4	4	4	6	5	5	4	4	5	5	2	6	6	6	5	2	2	3	7	2	4	5.33333	4.5	4	5.75
106	1	4	4	4	1	2	6	5	5	6	4	4	1	4	6	6	2	6	7	7	7	2	2	3	1	1	4	4.66667	4.25	5.33333	6.75
104	1	3	3	4	1	2	5	5	5	3	4	4	4	5	7	6	2	6	6	6	6	2	2	3	9	1	3.33333	3.66667	5.5	5	6
103	1	4	4	4	1	2	3	3	3	3	3	3	4	2	6	6	2	3	5	6	6	2	2	3	1	1	4	3	4.5	3	5
102	1	6	6	6	1	2	3	3	6	4	4	1	4	3	5	4	2	6	6	6	5	1	2	3	1	1	6	3	4	4	5.75
101	1	6	5	4	1	2	4	5	5	3	5	4	4	4	6	7	2	4	6	4	6	2	2	3	1	1	5	4	5.25	4.66667	5
100	1	2	2	6	1	2	4	5	3	3	5	3	3	5	5	2	2	2	5	3	2	2	2	3	1	1	3.33333	3.66667	3.75	4	3
99	1	4	4	4	1	2	4	5	5	5	5	4	4	3	7	6	2	4	5	5	5	2	2	3	1	2	4	4.66667	5	4.66667	4.75
97	1	3	3	1	1	2	2	6	2	5	5	4	2	2	6	6	2	5	5	5	5	2	4	4	6	4	2.33333	4.66667	4	3.33333	5
96	1	4	4	4	1	2	5	4	4	5	4	4	5	4	5	4	2	4	5	5	5	2	2	3	1	1	4	4.33333	4.5	4.33333	4.75
95	1	4	5	4	1	2	4	4	4	4	4	4	4	4	4	4	2	4	4	4	4	2	2	3	1	1	4.33333	4	4	4	4
94	1	4	4	4	1	2	4	4	4	4	4	4	3	3	3	3	2	4	4	4	4	2	2	3	1	1	4	4	3	4	4
92	1	4	5	5	1	2	4	6	4	5	5	5	4	3	6	4	2	5	4	3	6	2	2	3	1	1	4.66667	5	4.25	4.66667	4.5
90	1	6	6	6	1	2	6	6	6	6	6	6	6	6	6	6	2	4	6	6	4	2	2	3	1	1	6	6	6	6	5
89	1	5	4	5	1	2	5	6	7	6	6	6	6	5	6	6	2	5	6	6	5	1	4	4	6	5	4.66667	6	5.75	6	5.5
83	1	5	4	5	1	2	4	3	3	3	5	5	4	4	5	3	2	5	4	5	4	2	2	4	1	1	4.66667	4.33333	4	3.33333	4.5
82	1	4	5	5	1	2	6	6	6	5	5	5	4	4	6	6	2	4	4	6	6	2	4	4	6	3	4.66667	5	5	6	5
80	1	5	4	5	1	2	4	4	3	5	3	5	3	4	5	4	2	3	3	4	4	2	5	4	6	5	4.66667	4.33333	4	3.66667	3.5
78	1	7	7	7	1	2	7	4	7	1	1	1	7	7	7	4	2	4	3	2	7	1	3	2	9	1	7	1	6.25	6	4
76	1	7	5	4	1	2	4	4	4	4	4	4	4	4	4	4	2	4	4	4	4	1	2	4	1	1	5.33333	4	4	4	4
74	1	2	2	2	1	2	2	2	2	2	2	2	2	2	2	2	2	2	2	2	2	2	4	4	1	2	2	2	2	2	2
73	1	3	3	4	1	2	3	3	3	3	3	3	3	3	3	3	2	3	3	3	3	1	6	1	5	3	3.33333	3	3	3	3
70	1	4	4	4	1	2	6	5	6	6	6	6	7	6	6	6	2	6	6	6	6	1	6	3	6	3	4	6	6.25	5.66667	6
69	1	5	4	4	1	2	5	6	6	6	5	5	4	4	6	5	2	5	6	6	7	2	2	4	5	5	4.33333	5.33333	4.75	5.66667	6
68	1	5	5	5	1	2	7	7	7	7	7	7	4	7	7	7	2	2	4	7	7	2	3	4	1	1	5	7	6.25	7	5
67	1	6	6	6	1	2	5	6	6	6	6	6	6	6	7	5	2	4	6	7	5	1	4	4	6	3	6	6	6	5.66667	5.5
66	1	4	4	4	1	2	4	4	4	4	4	4	4	4	4	4	2	4	4	4	4	1	3	4	9	1	4	4	4	4	4
64	1	6	6	6	1	2	4	4	4	2	2	2	4	4	4	4	2	4	4	6	5	1	3	4	1	1	6	2	4	4	4.75
63	1	5	5	3	1	2	5	6	5	5	5	5	5	5	6	5	2	6	5	5	5	1	3	4	1	1	4.33333	5	5.25	5.33333	5.25
62	1	4	5	6	1	2	4	4	4	3	4	3	4	3	3	4	2	3	3	5	5	2	3	4	1	1	5	3.33333	3.5	4	4
61	1	5	5	4	1	2	6	5	6	5	3	5	6	6	7	6	2	6	6	7	7	2	3	4	1	1	4.66667	4.33333	6.25	5.66667	6.5
59	1	5	5	6	1	2	5	5	6	2	1	1	5	3	7	6	2	5	6	6	5	2	2	3	1	2	5.33333	1.33333	5.25	5.33333	5.5
58	1	6	6	6	1	2	6	6	6	6	6	6	6	5	6	6	2	6	6	6	5	2	3	5	1	1	6	6	5.75	6	5.75
57	1	5	5	4	1	2	4	3	4	4	5	4	4	4	5	4	2	4	4	5	4	2	3	3	4	3	4.66667	4.33333	4.25	3.66667	4.25
56	1	5	5	5	1	2	5	5	4	5	5	6	5	5	5	5	2	5	5	5	5	1	6	3	7	3	5	5.33333	5	4.66667	5
55	1	5	5	5	1	2	5	5	5	5	5	5	5	5	5	5	2	5	5	5	5	2	3	3	3	3	5	5	5	5	5
54	1	7	5	6	1	2	7	7	7	7	7	7	5	6	6	6	2	7	6	6	6	2	3	4	4	2	6	7	5.75	7	6.25
53	1	6	6	6	1	2	6	6	6	6	6	6	6	4	6	7	2	5	5	5	7	2	4	3	4	3	6	6	5.75	6	5.5
52	1	6	6	4	1	2	6	6	5	4	4	2	4	2	5	5	2	4	5	4	3	2	4	3	6	5	5.33333	3.33333	4	5.66667	4
48	1	5	5	5	1	2	5	6	7	6	6	6	4	6	6	6	2	4	4	4	4	2	4	3	4	3	5	6	5.5	6	4
47	1	4	4	3	1	2	5	5	5	3	5	4	4	6	5	6	2	3	4	3	5	2	2	4	1	2	3.66667	4	5.25	5	3.75
43	1	5	5	5	1	2	5	5	6	4	4	4	4	4	6	6	2	5	6	4	7	2	2	3	1	1	5	4	5	5.33333	5.5
41	1	5	4	5	1	2	7	7	7	4	6	6	5	7	7	5	2	5	5	6	5	2	2	3	1	1	4.66667	5.33333	6	7	5.25
39	1	2	3	3	1	2	3	4	4	5	3	3	3	1	6	6	2	5	5	5	7	2	2	3	1	1	2.66667	3.66667	4	3.66667	5.5
38	1	6	6	6	1	2	6	6	6	5	5	5	4	4	4	4	2	5	5	5	5	2	4	3	9	1	6	5	4	6	5
35	1	5	5	5	1	2	5	5	5	5	5	5	5	5	5	5	2	5	5	5	7	1	6	2	9	3	5	5	5	5	5.5
33	1	6	4	5	1	2	5	5	6	6	5	4	1	3	5	7	2	4	6	5	7	2	2	3	1	1	5	5	4	5.33333	5.5
32	1	5	5	6	1	2	5	5	5	5	5	5	5	5	5	5	2	5	5	5	5	1	4	4	7	3	5.33333	5	5	5	5
31	1	4	3	5	1	2	5	6	7	5	4	4	5	3	5	5	2	3	4	6	4	2	3	4	4	2	4	4.33333	4.5	6	4.25
30	1	6	5	6	1	2	6	6	7	4	5	3	7	4	6	6	2	6	6	7	7	2	2	5	1	2	5.66667	4	5.75	6.33333	6.5
29	1	5	5	5	1	2	5	5	5	5	5	5	5	5	5	5	2	5	5	5	5	2	4	3	7	3	5	5	5	5	5
26	1	3	4	5	1	2	4	4	5	3	4	2	6	5	6	6	2	5	5	6	5	1	6	4	6	4	4	3	5.75	4.33333	5.25
25	1	5	5	6	1	2	5	5	5	6	5	5	6	6	6	6	2	7	7	7	5	1	3	3	6	5	5.33333	5.33333	6	5	6.5
21	1	3	2	3	1	2	3	4	3	4	4	4	3	4	4	4	2	4	3	4	6	2	4	4	3	3	2.66667	4	3.75	3.33333	4.25
20	1	6	6	7	1	2	5	5	7	6	5	4	3	3	5	5	2	4	4	6	7	2	2	4	1	2	6.33333	5	4	5.66667	5.25
19	1	1	1	1	1	2	2	1	1	1	1	1	2	1	1	1	2	1	1	1	1	2	5	3	4	2	1	1	1.25	1.33333	1
18	1	6	6	5	1	2	6	6	6	6	6	7	5	6	7	5	2	6	7	5	5	2	2	4	1	1	5.66667	6.33333	5.75	6	5.75
17	1	2	2	2	1	2	3	1	2	2	1	1	3	4	6	7	2	5	7	7	7	2	2	4	1	1	2	1.33333	5	2	6.5
16	1	5	6	5	1	2	6	7	7	7	6	5	4	5	7	7	2	6	7	7	7	2	3	5	1	2	5.33333	6	5.75	6.66667	6.75
15	1	5	5	6	1	2	5	6	4	6	6	6	6	6	6	5	2	4	6	5	5	2	3	3	4	3	5.33333	6	5.75	5	5
11	1	4	5	5	1	2	5	5	5	5	5	5	5	4	5	5	2	5	5	5	5	1	2	4	7	4	4.66667	5	4.75	5	5
10	1	6	6	6	1	2	7	7	7	7	7	7	5	4	6	6	2	2	4	3	5	2	4	2	9	1	6	7	5.25	7	3.5
7	1	5	5	5	1	2	7	7	6	7	7	6	5	6	6	6	2	3	6	6	3	2	4	5	1	1	5	6.66667	5.75	6.66667	4.5
5	1	5	5	7	1	2	6	7	7	4	6	5	2	2	5	5	2	6	6	6	6	2	4	5	7	4	5.66667	5	3.5	6.66667	6
4	1	6	6	6	1	2	5	5	5	5	5	5	4	4	4	4	2	4	4	4	4	2	4	4	3	5	6	5	4	5	4
87	1	6	6	6	1	2	5	3	4	5	5	5	5	6	6	6	2	7	5	6	7	1	2	3	1	1	6	5	5.75	4	6.25
86	1	5	6	4	1	2	5	6	5	5	4	5	5	5	5	6	2	5	6	4	6	1	2	3	3	5	5	4.66667	5.25	5.33333	5.25
85	1	4	3	3	1	2	3	2	4	1	1	1	5	1	6	7	2	4	4	5	1	2	2	2	1	2	3.33333	1	4.75	3	3.5
84	1	4	3	3	1	2	5	5	5	3	3	3	7	7	7	7	2	5	7	7	7	2	2	2	1	1	3.33333	3	7	5	6.5
81	1	4	4	6	1	2	4	6	6	5	6	4	4	6	6	5	2	7	7	4	5	2	3	4	7	3	4.66667	5	5.25	5.33333	5.75
80	1	5	5	5	1	2	5	4	5	3	5	4	5	4	4	5	2	5	5	6	5	1	4	5	7	5	5	4	4.5	4.66667	5.25
79	1	5	5	6	1	2	5	6	4	5	5	5	5	6	5	5	2	6	5	6	6	1	4	4	4	5	5.33333	5	5.25	5	5.75
78	1	5	5	6	1	2	4	5	4	5	4	5	5	4	4	5	2	5	4	5	5	1	3	4	6	4	5.33333	4.66667	4.5	4.33333	4.75
77	1	6	6	7	1	2	6	6	6	4	6	5	3	4	5	6	2	5	5	6	5	1	2	3	5	4	6.33333	5	4.5	6	5.25
76	1	5	5	5	1	2	5	4	4	4	5	5	3	4	5	5	2	4	4	4	3	1	2	3	1	2	5	4.66667	4.25	4.33333	3.75
75	1	4	4	6	1	2	6	6	7	6	4	4	3	5	4	4	2	5	5	5	5	2	4	3	6	5	4.66667	4.66667	4	6.33333	5
74	1	6	6	5	1	2	7	7	7	5	5	5	5	5	5	5	2	4	4	4	5	2	2	3	3	4	5.66667	5	5	7	4.25
72	1	7	5	2	1	2	4	5	4	4	3	5	4	5	5	1	2	6	4	3	2	2	2	4	1	1	4.66667	4	3.75	4.33333	3.75
70	1	5	5	4	1	2	5	5	4	5	5	5	5	5	5	5	2	5	5	6	6	2	4	5	1	2	4.66667	5	5	4.66667	5.5
69	1	7	7	7	1	2	7	7	7	7	7	7	7	7	7	7	2	7	7	7	7	2	5	3	4	3	7	7	7	7	7
67	1	5	4	7	1	2	7	7	7	1	2	2	7	7	7	7	2	5	4	7	5	2	3	5	1	4	5.33333	1.66667	7	7	5.25
66	1	5	5	5	1	2	5	5	5	5	5	5	7	6	7	7	2	5	5	5	5	1	4	2	2	2	5	5	6.75	5	5
64	1	6	5	4	1	2	6	5	4	5	6	5	5	4	6	5	2	6	5	4	6	2	2	3	1	1	5	5.33333	5	5	5.25
61	1	4	4	4	1	2	5	5	5	4	5	5	4	3	5	4	2	3	3	6	5	2	3	5	8	3	4	4.66667	4	5	4.25
60	1	5	3	6	1	2	4	6	4	4	3	4	4	5	5	6	2	6	5	6	4	1	2	3	8	2	4.66667	3.66667	5	4.66667	5.25
59	1	7	7	7	1	2	5	6	7	7	7	7	5	4	7	7	2	3	4	6	5	2	4	3	4	3	7	7	5.75	6	4.5
58	1	4	4	4	1	2	6	6	6	3	3	3	6	6	7	7	2	2	7	7	7	2	2	3	1	1	4	3	6.5	6	5.75
57	1	5	6	6	1	2	6	5	6	6	6	6	6	6	7	7	2	6	6	6	5	1	2	3	1	2	5.66667	6	6.5	5.66667	5.75
56	1	4	5	4	1	2	7	7	7	5	6	6	5	1	6	4	2	7	7	7	7	1	2	3	9	2	4.33333	5.66667	4	7	7
54	1	7	6	7	1	2	6	7	7	6	7	6	6	5	7	7	2	2	3	6	6	2	2	3	7	3	6.66667	6.33333	6.25	6.66667	4.25
53	1	6	5	4	1	2	6	6	7	7	4	5	1	4	5	5	2	4	5	7	5	1	2	3	1	2	5	5.33333	3.75	6.33333	5.25
52	1	6	6	6	1	2	7	7	6	6	7	6	4	4	6	7	2	6	7	6	6	2	2	3	1	2	6	6.33333	5.25	6.66667	6.25
51	1	5	3	5	1	2	5	5	6	4	4	4	3	5	7	6	2	3	5	6	6	2	2	3	1	1	4.33333	4	5.25	5.33333	5
48	1	5	6	5	1	2	6	5	5	5	5	6	5	5	4	5	2	4	5	5	5	2	3	5	1	2	5.33333	5.33333	4.75	5.33333	4.75
47	1	5	3	3	1	2	6	4	5	5	5	6	5	6	5	6	2	6	4	5	5	2	2	3	2	3	3.66667	5.33333	5.5	5	5
46	1	6	6	6	1	2	6	6	6	6	6	6	4	4	5	5	2	4	5	6	5	2	2	3	1	1	6	6	4.5	6	5
45	1	7	6	6	1	2	5	4	5	5	6	5	4	5	4	6	2	5	6	5	5	2	2	4	3	3	6.33333	5.33333	4.75	4.66667	5.25
44	1	4	4	5	1	2	4	5	3	6	4	4	6	6	6	5	2	6	6	6	6	2	2	3	8	2	4.33333	4.66667	5.75	4	6
43	1	5	4	5	1	2	5	5	5	4	4	4	3	3	5	4	2	5	5	5	5	2	2	3	4	2	4.66667	4	3.75	5	5
42	1	5	4	6	1	2	4	6	4	5	4	5	4	5	5	6	2	5	5	5	5	2	2	3	1	2	5	4.66667	5	4.66667	5
40	1	3	4	4	1	2	4	5	6	5	6	6	5	4	6	5	2	4	5	4	6	2	4	5	1	2	3.66667	5.66667	5	5	4.75
37	1	6	5	6	1	2	6	5	5	6	6	6	4	5	6	5	2	6	5	6	6	1	2	3	1	1	5.66667	6	5	5.33333	5.75
36	1	5	4	4	1	2	4	4	5	5	5	4	4	4	5	4	2	4	5	4	5	2	2	3	1	1	4.33333	4.66667	4.25	4.33333	4.5
35	1	4	4	5	1	2	6	6	6	5	6	6	4	2	6	6	2	4	6	7	7	2	3	5	1	1	4.33333	5.66667	4.5	6	6
34	1	4	2	5	1	2	5	4	5	5	5	4	5	4	5	4	2	3	5	4	5	2	2	4	1	1	3.66667	4.66667	4.5	4.66667	4.25
33	1	5	5	4	1	2	5	3	5	3	4	4	5	3	6	6	2	5	6	6	7	1	2	3	1	1	4.66667	3.66667	5	4.33333	6
32	1	5	4	6	1	2	6	5	6	6	4	2	4	3	6	7	2	6	7	7	6	2	2	3	5	1	5	4	5	5.66667	6.5
30	1	6	5	6	1	2	5	5	5	4	6	5	4	6	6	4	2	6	7	6	7	1	2	3	6	4	5.66667	5	5	5	6.5
28	1	4	4	5	1	2	5	4	5	4	5	4	5	3	6	6	2	3	3	5	4	2	4	5	8	3	4.33333	4.33333	5	4.66667	3.75
27	1	4	4	5	1	2	6	6	5	5	5	6	5	5	5	4	2	5	5	4	6	2	2	3	1	1	4.33333	5.33333	4.75	5.66667	5
26	1	3	2	2	1	2	7	7	7	7	7	1	7	7	7	7	2	7	7	7	7	2	4	3	7	2	2.33333	5	7	7	7
25	1	5	3	6	1	2	6	6	6	6	6	6	2	2	2	2	2	3	5	5	7	2	2	3	1	1	4.66667	6	2	6	5
24	1	6	4	7	1	2	6	7	6	6	7	7	3	5	5	7	2	5	5	7	6	2	2	3	1	1	5.66667	6.66667	5	6.33333	5.75
23	1	7	4	4	1	2	4	5	6	4	4	4	4	5	7	4	2	5	4	7	5	2	4	5	4	4	5	4	5	5	5.25
22	1	5	5	6	1	2	6	5	6	5	6	6	2	3	6	6	2	6	6	6	5	2	2	3	1	2	5.33333	5.66667	4.25	5.66667	5.75
19	1	4	4	5	1	2	5	5	5	4	4	4	3	4	5	5	2	5	5	5	5	2	3	5	1	3	4.33333	4	4.25	5	5
18	1	6	4	6	1	2	5	5	6	6	5	5	4	5	7	7	2	4	5	6	4	2	3	4	1	2	5.33333	5.33333	5.75	5.33333	4.75
17	1	5	5	6	1	2	6	6	7	6	6	6	5	3	7	5	2	5	7	7	5	2	2	4	1	1	5.33333	6	5	6.33333	6
16	1	6	5	5	1	2	5	5	5	6	6	6	5	5	6	5	2	6	6	7	4	2	3	5	1	2	5.33333	6	5.25	5	5.75
15	1	1	2	4	1	2	5	6	4	6	6	6	2	2	3	1	2	5	7	7	2	1	2	3	1	1	2.33333	6	2	5	5.25
14	1	4	5	5	1	2	6	6	5	5	6	5	4	4	6	6	2	6	5	6	6	1	2	3	1	1	4.66667	5.33333	5	5.66667	5.75
13	1	3	2	3	1	2	3	5	3	5	3	5	3	5	6	6	2	5	4	5	3	2	2	3	1	1	2.66667	4.33333	5	3.66667	4.25
12	1	7	7	7	1	2	5	5	5	5	4	4	4	4	7	4	2	5	6	6	6	2	2	3	1	1	7	4.33333	4.75	5	5.75
11	1	5	5	4	1	2	4	4	5	3	4	3	5	5	6	7	2	4	5	5	5	2	2	3	1	1	4.66667	3.33333	5.75	4.33333	4.75
10	1	6	6	6	1	2	4	5	4	6	4	4	5	5	5	5	2	5	6	4	6	1	2	3	1	2	6	4.66667	5	4.33333	5.25
9	1	3	3	4	1	2	3	3	6	3	4	4	5	3	5	5	2	6	7	6	7	1	2	3	1	1	3.33333	3.66667	4.5	4	6.5
8	1	5	5	6	1	2	6	6	5	5	6	6	6	5	6	6	2	5	6	7	6	1	2	3	1	1	5.33333	5.66667	5.75	5.66667	6
6	1	6	6	7	1	2	6	6	6	4	3	3	3	3	5	6	2	6	7	7	7	2	2	3	1	1	6.33333	3.33333	4.25	6	6.75
5	1	4	4	5	1	2	4	4	4	1	2	1	4	5	6	5	2	5	5	4	4	2	2	3	1	1	4.33333	1.33333	5	4	4.5
3	1	5	5	6	1	2	5	5	5	6	5	5	3	4	5	6	2	6	6	6	5	2	2	3	1	1	5.33333	5.33333	4.5	5	5.75
1	1	7	7	7	1	2	7	7	7	7	7	7	4	6	6	4	2	6	6	6	4	2	3	5	1	2	7	7	5	7	5.5
99	1	4	5	6	1	2	4	5	6	5	6	7	5	7	6	6	2	7	7	7	6	1	2	1	4	3	5	6	6	5	6.75
98	1	6	5	6	1	2	7	4	5	7	6	4	7	6	7	6	2	6	7	7	6	1	3	1	8	2	5.66667	5.66667	6.5	5.33333	6.5
97	1	7	6	4	1	2	4	7	7	6	7	4	7	6	4	7	2	7	5	6	4	2	2	3	4	1	5.66667	5.66667	6	6	5.5
96	1	4	7	5	1	2	6	7	7	5	5	7	5	7	5	5	2	7	7	6	7	1	3	4	4	3	5.33333	5.66667	5.5	6.66667	6.75
94	1	6	5	5	1	2	4	4	6	6	6	4	6	7	5	7	2	7	7	5	5	2	2	3	4	2	5.33333	5.33333	6.25	4.66667	6
93	1	4	6	6	1	2	4	7	7	7	6	7	7	7	5	5	2	7	5	6	6	2	2	3	4	2	5.33333	6.66667	6	6	6
92	1	4	6	4	1	2	5	5	4	5	5	6	5	5	4	6	2	5	6	4	4	2	4	1	6	4	4.66667	5.33333	5	4.66667	4.75
91	1	6	6	6	1	2	6	7	4	6	6	6	7	5	5	7	2	7	5	7	7	1	3	1	3	4	6	6	6	5.66667	6.5
90	1	6	5	5	1	2	4	6	5	7	7	5	7	5	7	5	2	7	7	6	7	2	2	1	2	4	5.33333	6.33333	6	5	6.75
89	1	4	4	5	1	2	4	5	5	4	5	6	4	4	4	4	2	6	4	5	5	2	2	2	4	3	4.33333	5	4	4.66667	5
87	1	5	6	5	1	2	4	6	5	5	4	4	4	5	4	6	2	5	5	4	4	2	4	1	4	3	5.33333	4.33333	4.75	5	4.5
86	1	4	7	4	1	2	4	7	7	6	5	7	5	5	5	5	2	5	6	7	7	1	4	1	2	3	5	6	5	6	6.25
85	1	5	6	4	1	2	4	6	4	4	4	5	5	6	5	6	2	4	4	5	5	1	2	1	8	2	5	4.33333	5.5	4.66667	4.5
83	1	4	6	5	1	2	4	4	5	5	5	6	5	5	5	5	2	5	5	4	4	2	2	3	4	3	5	5.33333	5	4.33333	4.5
82	1	4	5	6	1	2	4	5	6	6	7	6	6	7	6	5	2	6	5	7	5	1	4	1	3	3	5	6.33333	6	5	5.75
81	1	4	5	4	1	2	5	5	5	4	4	5	5	6	4	4	2	5	4	5	5	1	1	1	1	1	4.33333	4.33333	4.75	5	4.75
80	1	4	6	7	1	2	4	4	5	6	6	5	6	5	5	7	2	5	7	5	7	1	2	3	7	4	5.66667	5.66667	5.75	4.33333	6
79	1	5	5	4	1	2	5	4	4	6	5	5	5	6	5	4	2	6	6	5	5	2	2	3	4	2	4.66667	5.33333	5	4.33333	5.5
78	1	5	7	7	1	2	7	7	6	6	7	6	6	7	6	7	2	6	6	7	7	1	3	1	2	2	6.33333	6.33333	6.5	6.66667	6.5
77	1	7	7	5	1	2	4	4	6	6	7	7	6	5	4	6	2	5	7	5	7	2	3	2	2	3	6.33333	6.66667	5.25	4.66667	6
76	1	4	5	4	1	2	4	4	5	6	4	5	4	6	4	6	2	6	4	4	4	1	4	1	4	2	4.33333	5	5	4.33333	4.5
75	1	4	5	7	1	2	5	4	5	5	6	5	5	6	5	7	2	5	7	5	5	2	6	1	8	4	5.33333	5.33333	5.75	4.66667	5.5
74	1	6	4	5	1	2	5	4	4	5	4	5	4	6	5	6	2	4	6	5	5	2	3	4	3	3	5	4.66667	5.25	4.33333	5
73	1	4	6	4	1	2	5	4	4	5	5	6	5	6	4	6	2	5	4	5	4	1	1	1	1	1	4.66667	5.33333	5.25	4.33333	4.5
72	1	5	6	7	1	2	6	7	6	7	7	4	5	5	4	5	2	5	6	7	7	1	2	1	4	3	6	6	4.75	6.33333	6.25
71	1	7	6	5	1	2	4	7	6	5	7	4	6	6	6	6	2	6	5	5	5	2	1	1	1	1	6	5.33333	6	5.66667	5.25
70	1	6	6	5	1	2	4	6	5	5	4	6	5	4	5	4	2	4	5	4	5	1	1	1	1	1	5.66667	5	4.5	5	4.5
69	1	6	5	5	1	2	5	4	4	5	5	4	5	4	5	4	2	5	6	4	4	1	4	1	2	3	5.33333	4.66667	4.5	4.33333	4.75
68	1	5	5	5	1	2	7	6	4	6	7	6	5	5	4	7	2	6	6	6	7	1	3	4	2	3	5	6.33333	5.25	5.66667	6.25
67	1	4	5	5	1	2	5	7	6	6	5	5	5	6	6	5	2	7	7	7	6	2	3	4	3	3	4.66667	5.33333	5.5	6	6.75
66	1	4	5	4	1	2	4	4	4	6	4	4	4	4	4	6	2	4	6	4	4	1	3	2	2	4	4.33333	4.66667	4.5	4	4.5
65	1	7	5	7	1	2	5	6	5	6	7	7	5	5	5	6	2	6	6	7	7	2	3	1	3	3	6.33333	6.66667	5.25	5.33333	6.5
64	1	6	4	4	1	2	5	6	4	6	4	4	5	6	4	6	2	4	5	4	5	1	4	2	2	4	4.66667	4.66667	5.25	5	4.5
63	1	4	5	5	1	2	7	4	7	6	6	6	7	7	5	6	2	7	7	6	5	2	5	1	6	4	4.66667	6	6.25	6	6.25
62	1	4	4	4	1	2	4	5	5	5	5	4	4	5	4	6	2	4	5	5	4	2	3	2	4	3	4	4.66667	4.75	4.66667	4.5
61	1	4	6	6	1	2	6	6	7	6	5	4	6	5	4	5	2	7	7	6	7	2	3	2	3	5	5.33333	5	5	6.33333	6.75
60	1	4	6	4	1	2	5	6	4	6	5	4	4	4	4	4	2	4	4	4	5	2	4	1	8	4	4.66667	5	4	5	4.25
59	1	7	5	6	1	2	7	4	6	6	5	5	6	6	6	6	2	7	5	5	7	1	2	1	3	2	6	5.33333	6	5.66667	6
58	1	4	6	4	1	2	5	4	6	6	7	7	5	7	7	6	2	6	5	6	6	1	3	3	4	2	4.66667	6.66667	6.25	5	5.75
57	1	6	4	5	1	2	5	4	5	5	5	5	4	4	5	4	2	6	5	4	4	2	3	4	2	3	5	5	4.25	4.66667	4.75
56	1	6	6	6	1	2	7	5	4	6	6	6	6	5	4	5	2	5	5	6	5	2	3	1	3	3	6	6	5	5.33333	5.25
53	1	6	7	4	1	2	7	4	5	6	7	7	7	7	5	6	2	6	7	5	5	1	5	1	2	4	5.66667	6.66667	6.25	5.33333	5.75
52	1	4	5	4	1	2	4	5	5	6	5	4	5	4	4	6	2	4	4	5	5	2	3	4	3	3	4.33333	5	4.75	4.66667	4.5
51	1	7	7	5	1	2	7	4	6	5	6	4	7	6	6	7	2	5	6	7	7	1	2	2	3	5	6.33333	5	6.5	5.66667	6.25
50	1	5	6	5	1	2	5	6	5	6	5	5	4	6	5	5	2	6	4	4	4	2	2	3	4	5	5.33333	5.33333	5	5.33333	4.5
49	1	4	4	4	1	2	5	6	4	4	4	6	5	4	5	6	2	4	6	4	5	2	3	1	2	4	4	4.66667	5	5	4.75
47	1	4	5	5	1	2	6	5	7	6	7	7	7	6	4	7	2	7	6	7	4	1	4	3	7	3	4.66667	6.66667	6	6	6
46	1	7	7	5	1	2	7	4	5	7	5	6	5	5	5	6	2	6	6	5	4	1	3	2	4	2	6.33333	6	5.25	5.33333	5.25
45	1	5	6	5	1	2	5	6	4	5	4	4	4	4	4	6	2	4	5	5	4	2	4	2	6	2	5.33333	4.33333	4.5	5	4.5
44	1	2	3	3	1	2	3	2	3	3	2	2	3	1	1	2	2	3	3	2	2	1	4	2	2	2	2.66667	2.33333	1.75	2.66667	2.5
42	1	4	5	5	1	2	5	5	6	5	7	7	6	7	6	7	2	6	6	6	5	2	1	1	1	1	4.66667	6.33333	6.5	5.33333	5.75
41	1	7	6	5	1	2	6	6	4	5	7	4	5	5	6	5	2	6	5	6	7	2	4	3	2	4	6	5.33333	5.25	5.33333	6
39	1	6	6	5	1	2	4	4	4	5	5	5	5	6	4	5	2	5	5	5	5	2	4	1	4	4	5.66667	5	5	4	5
38	1	3	3	3	1	2	2	2	1	1	1	1	1	3	1	1	2	3	3	3	2	2	2	2	7	2	3	1	1.5	1.66667	2.75
37	1	6	7	5	1	2	6	5	6	5	5	5	6	5	4	6	2	7	6	5	7	1	2	2	3	2	6	5	5.25	5.66667	6.25
36	1	4	5	4	1	2	5	6	4	4	5	6	5	5	4	6	2	5	4	5	5	2	3	1	4	4	4.33333	5	5	5	4.75
35	1	4	6	4	1	2	5	5	4	4	5	6	5	6	5	6	2	6	5	4	4	1	3	2	4	2	4.66667	5	5.5	4.66667	4.75
34	1	5	7	7	1	2	4	5	5	6	6	4	7	7	7	6	2	7	5	5	6	1	4	2	3	4	6.33333	5.33333	6.75	4.66667	5.75
33	1	5	5	4	1	2	5	6	4	4	4	4	4	4	4	6	2	6	4	5	5	1	3	2	4	4	4.66667	4	4.5	5	5
32	1	6	7	5	1	2	5	5	6	7	7	5	5	6	5	7	2	5	6	6	4	2	4	4	2	4	6	6.33333	5.75	5.33333	5.25
31	1	3	1	3	1	2	1	2	2	3	3	2	3	2	3	1	2	3	1	1	3	2	3	4	3	4	2.33333	2.66667	2.25	1.66667	2
30	1	6	5	6	1	2	4	7	6	5	6	6	6	6	4	5	2	6	5	7	6	2	3	3	3	2	5.66667	5.66667	5.25	5.66667	6
28	1	3	1	1	1	2	1	1	1	3	3	3	3	2	2	1	2	2	2	3	3	1	3	1	3	2	1.66667	3	2	1	2.5
27	1	5	5	4	1	2	4	4	5	6	6	6	6	7	4	7	2	5	7	6	4	2	3	2	3	2	4.66667	6	6	4.33333	5.5
26	1	4	6	5	1	2	5	5	4	5	5	4	4	6	5	6	2	6	6	5	4	2	2	1	4	3	5	4.66667	5.25	4.66667	5.25
25	1	6	4	5	1	2	5	5	5	6	4	6	4	5	4	5	2	5	5	5	5	2	5	1	4	2	5	5.33333	4.5	5	5
24	1	4	6	6	1	2	7	6	7	6	7	6	6	6	5	6	2	5	7	7	4	1	4	1	2	3	5.33333	6.33333	5.75	6.66667	5.75
23	1	6	5	5	1	2	7	7	7	5	7	5	6	7	7	7	2	5	6	5	6	2	4	1	2	2	5.33333	5.66667	6.75	7	5.5
22	1	4	5	5	1	2	5	4	5	4	4	5	5	5	5	5	2	6	5	5	4	2	3	3	7	3	4.66667	4.33333	5	4.66667	5
21	1	4	6	7	1	2	4	6	5	5	7	5	7	6	6	5	2	7	5	7	4	2	3	4	3	5	5.66667	5.66667	6	5	5.75
20	1	6	7	6	1	2	5	4	7	6	7	4	6	7	7	5	2	6	5	6	6	2	2	1	6	3	6.33333	5.66667	6.25	5.33333	5.75
19	1	5	6	5	1	2	5	6	5	5	4	4	4	6	4	4	2	4	6	4	5	1	3	2	8	3	5.33333	4.33333	4.5	5.33333	4.75
18	1	4	6	5	1	2	5	5	4	4	4	6	5	5	5	5	2	6	5	5	4	1	3	3	6	2	5	4.66667	5	4.66667	5
17	1	3	1	2	1	2	1	3	2	1	2	3	2	1	1	2	2	3	1	1	1	1	2	1	4	4	2	2	1.5	2	1.5
15	1	1	2	1	1	2	1	2	2	3	2	3	1	3	1	2	2	3	3	2	3	1	3	1	3	3	1.33333	2.66667	1.75	1.66667	2.75
14	1	4	6	4	1	2	5	4	5	5	5	6	6	5	4	7	2	5	5	6	7	2	4	4	8	4	4.66667	5.33333	5.5	4.66667	5.75
13	1	4	4	5	1	2	5	5	5	5	4	4	5	6	5	4	2	4	5	5	5	1	2	1	3	4	4.33333	4.33333	5	5	4.75
11	1	1	3	3	1	2	3	1	1	3	3	1	2	2	3	1	2	3	3	3	3	1	2	1	4	2	2.33333	2.33333	2	1.66667	3
10	1	5	5	4	1	2	5	6	5	6	4	4	4	4	5	5	2	5	4	4	4	1	2	2	4	3	4.66667	4.66667	4.5	5.33333	4.25
9	1	6	6	6	1	2	7	6	4	6	7	5	7	7	5	7	2	7	6	6	4	1	4	1	3	4	6	6	6.5	5.66667	5.75
8	1	1	1	2	1	2	3	1	3	2	1	3	2	1	1	3	2	1	1	1	1	2	3	3	4	3	1.33333	2	1.75	2.33333	1
7	1	6	6	7	1	2	6	6	7	6	6	7	5	7	4	5	2	6	5	7	4	2	2	3	3	4	6.33333	6.33333	5.25	6.33333	5.5
6	1	6	6	4	1	2	5	5	5	4	5	5	5	5	4	6	2	4	6	5	4	2	2	1	4	1	5.33333	4.66667	5	5	4.75
5	1	7	5	5	1	2	6	7	4	6	7	7	5	7	5	6	2	5	5	7	7	2	2	3	3	2	5.66667	6.66667	5.75	5.66667	6
4	1	3	1	3	1	2	2	2	3	2	2	1	2	3	1	3	2	2	1	3	3	2	4	1	3	3	2.33333	1.66667	2.25	2.33333	2.25
2	1	4	5	7	1	2	5	6	6	7	7	6	6	5	6	7	2	7	7	7	4	2	5	1	8	4	5.33333	6.66667	6	5.66667	6.25
1	1	6	7	5	1	2	5	5	4	5	7	6	6	7	5	7	2	5	5	7	7	2	3	2	5	3	6	6	6.25	4.66667	6
